# Supplementary material for: The CD200 Regulates Inflammation in Mice Independently of TNF-α Production
Source: Int J Mol Sci. 2021 May 19;22(10):5358. doi: 10.3390/ijms22105358 (PMC8161250; doi:10.3390/ijms22105358)
Supplement: Supplementary file 1 [file ijms-22-05358-s001.zip]

Archive with 1 entries (1 files):
- ijms-1164811-supplementary.pdf
